# Supplementary material for: The Dynamical Asymmetry in SARS-CoV2 Protease Reveals the Exchange Between Catalytic Activity and Stability in Homodimers
Source: Molecules. 2025 Mar 22;30(7):1412. doi: 10.3390/molecules30071412 (PMC11990344; doi:10.3390/molecules30071412)
Supplement: Supplementary file 1 [file molecules-30-01412-s001.zip]

Archive with 1 entries (1 files):
- molecules-3465040-supplementary.pdf
